# Supplementary material for: The Efficient Antiviral Response of A549 Cells Is Enhanced When Mitochondrial Respiration Is Promoted
Source: Pathogens. 2022 Oct 11;11(10):1168. doi: 10.3390/pathogens11101168 (PMC9611969; doi:10.3390/pathogens11101168)
Supplement: Supplementary file 1 [file pathogens-11-01168-s001.zip]

Archive with 1 entries (1 files):
- pathogens-1923503-supplementary.pdf
